# Supplementary material for: Shared Neural Codes for Emotion Recognition in Emoji and Human Faces
Source: Psychophysiology. 2026 Mar 2;63(3):e70268. doi: 10.1111/psyp.70268 (PMC12954366; doi:10.1111/psyp.70268)
Supplement: Supplementary file 1 — Table S1: Detailed results of the statistical analysis in tabular form. Figure S1: Time‐resolved, within‐experiment (leave‐one‐subject‐out) and cross‐experiment classification of facial expressions. In the within‐experiment analyses (LOSO), classifiers were trained, in a leave‐one‐participant‐out scheme to categorize the facial expressions of the stimuli, separately for the real and the emoji faces datasets. In the cross‐experiment analyses, classifiers were trained on one dataset and were tested on the other. Error ranges represent ±SEM. Light lines denote significant clusters revealed by the two‐sided cluster permutation tests, p < 0.05; dark lines denote results of the Bayesian statistical analyses, two‐sided one‐sample Bayesian t‐tests, BF > 10, against chance (0.25). Results over all electrodes and pre‐defined regions of interest are presented here. For detailed statistics, see Table S1. Supplements Figure 3 in the main text. Figure S2: Time‐resolved, within‐experiment (leave‐one‐subject‐out) and cross‐experiment classification of facial expression pairs. For the within‐experiment classification (LOSO), training was iteratively performed on six identities (3 male and 3 female) and tested on one left out in the real faces experiment, while in the emoji faces experiment, training was iteratively performed on five platforms and tested one platform left out. In the cross‐experiment analyses, classifiers were trained on one dataset and were tested on the other. Error ranges represent ±SEM. Light lines denote significant clusters revealed by the two‐sided cluster permutation tests, p < 0.05; dark lines denote results of the Bayesian statistical analyses, two‐sided one‐sample Bayesian t‐tests, BF > 10, against chance (0.5). Results over all electrodes and pre‐defined regions of interest are presented here. For detailed statistics, see Table S1. Supplements Figure 4 in the main text. Figure S3: Spatiotemporal searchlight classification accuracies over all electrodes. T [file PSYP-63-e70268-s001.zip]

Archive with 2 entries (2 files):
- psyp70268-sup-0002-Supinfo1@Supplementary_Information.docx
- psyp70268-sup-0001-TableS1@SupplementaryTable_1.html
